# Supplementary material for: Cancer Malignancy Is Correlated with Upregulation of PCYT2-Mediated Glycerol Phosphate Modification of α-Dystroglycan
Source: Int J Mol Sci. 2022 Jun 15;23(12):6662. doi: 10.3390/ijms23126662 (PMC9223686; doi:10.3390/ijms23126662)
Supplement: Supplementary file 1 [file ijms-23-06662-s001.zip]

Archive with 1 entries (1 files):
- ijms-1738286-supplementary.pdf
